# Supplementary material for: Characterization, Stability, and Antibrowning Effects of Oxyresveratrol Cyclodextrin Complexes Combined Use of Hydroxypropyl Methylcellulose
Source: Foods. 2022 Aug 16;11(16):2471. doi: 10.3390/foods11162471 (PMC9407340; doi:10.3390/foods11162471)
Supplement: Supplementary file 1 [file foods-11-02471-s001.zip]

Archive with 1 entries (1 files):
- foods-1851316-supplementary.pdf
